# Supplementary material for: Clinical significance of STEAP1 extracellular vesicles in prostate cancer
Source: Prostate Cancer Prostatic Dis. 2021 Feb 15;24(3):802–11. doi: 10.1038/s41391-021-00319-2 (PMC8384631; doi:10.1038/s41391-021-00319-2)
Supplement: Supplementary file 5 — Supplementary Table 1: Patient and Tumor Characteristics [file 41391_2021_319_MOESM5_ESM.xlsx]

## Sheet: Sheet1
Supplementary Table 1: Patient and Tumor Characteristics
Patient Number	Gleason Score	Recurrence/Metastatic Diagnosis	PSA	Age	STEAP1 Levels (total events averaged over two runs)
1	Group 1	No	5.9	60	33296.5
2	Group 1	No	6.1	67	53603
3	Group 1	No	14	56	34651.5
4	Group 2	No	3.8	52	29139.5
5	Group 2	No	5.6	62	32675
6	Group 5	Biochemical recurrence	9.84	61	35574
7	Group 2	Biochemical recurrence	8	68	33017
8	Group 2	No	3.85	58	47153
9	Group 1	No	15.39	62	37575
10	Group 4	No	42	77	41433
11	Group 5	Metastatic at Diagnosis	108.6	89	33326.5
12	Group 2	No	6.94	60	45843.5
13	Group 4	No	17.04	87	45522
14	Group 2	No	5.32	66	30729.5
15	Group 1	No	7.86	68	31073
16	Group 1	No	8	73	101194
17	Group 2	No	4.06	60	32236.5
18	Group 3	Metastatic at Diagnosis	49.91	76	25025
19	Group 1	No	3.34	52	28385.5
20	Group 1	No	16.3	67	61194
21	Group 3	No	8.66	81	31305.5
22	Group 5	Metastatic at Diagnosis	26	76	39580.5
23	Group 1	No	6.34	70	29834.5
24	Group 2	Biochemical recurrence	4.25	65	43340
25	Group 1	No	4.78	65	33659
26	Group 1	No	3.31	56	28579
27	Group 1	No	5.19	67	28103.5
28	Group 1	No	2.55	54	29988.5
29	Group 1	No	8.09	67	39147.5
30	Group 4	No	9.2	77	70908.5
31	Group 4	No	31.34	66	28364.5
32	Group 2	Biochemical recurrence	4.5	63	32505
33	No biopsy/score. Metastatic at diagnosis.	Metastatic at Diagnosis	26	58	28161
34	Group 4	No	56.69	74	31352.5
35	Group 1	No	6.15	62	33795.5
36	Group 5	Metastatic at Diagnosis	92	79	53750
37	Group 3	Metastatic at Diagnosis	39.51	85	37010
38	Group 1	No	0.94	56	100710
39	Group 3	No	4.3	60	35994.5
40	Group 5	No	6.43	66	33265
41	Group 3	No	7.19	63	38506.5
42	Group 3	No	8.54	62	58376
43	Group 5	Metastatic at Diagnosis	>1000	64	46457.5
44	Group 5	Metastatic at Diagnosis	329.3	72	36096.5
45	Group 3	No	5.7	65	34682
46	Group 2	No	6.42	67	74032.5
47	Group 3	No	7.41	68	43004.5
48	Group 1	No	7.85	63	45105
49	Group 5	Metastatic at Diagnosis	19.17	88	48220.5
50	Group 5	Metastatic at Diagnosis	22.87	69	52210
51	Group 3	Biochemical recurrence	5.87	61	35094.5
52	Group 3	No	13.32	56	56649.5
53	Group 1	No	6.31	56	38162
54	Group 4	Metastatic at Diagnosis	161.9	69	45138.5
55	Group 5	Metastatic at Diagnosis	85.57	81	33770.5
56	Group 2	No	8.74	55	28017.5
57	Group 5	Metastatic at Diagnosis	26.8	77	100863
58	Group 4	No	11.73	81	33911.5
59	Group 2	No	6.29	57	50497
60	Group 4	No	23.91	78	55204.5
61	Group 1	No	6.54	66	39649
62	Group 4	No	10	70	50327
63	Group 1	No	2.5	78	69796
64	Group 1	No	3	59	35416.5
65	Group 2	No	8.5	65	49165
66	Group 4	Metastatic at Diagnosis	503	49	37711.5
67	Group 1	No	6.06	62	35246
68	Group 1	No	22	64	73923
69	Group 2	No	3.9	64	26846
70	Group 1	No	6.41	70	61718.5
71	Group 5	No	15.46	52	42970.5
72	Group 2	No	5.76	63	44645
73	Group 5	Metastatic at Diagnosis	51	63	55911.5
74	Group 1	No	4.8	70	46814
75	Group 5	Metastatic at Diagnosis	253	91	51262.5
76	Group 2	No	9.49	65	58387
77	Group 1	No	5.22	67	42061
78	Group 4	No	9.02	65	70971
79	Group 1	No	4.8	72	76477.5
80	Group 5	Metastatic at Diagnosis	114.1	48	53600
81	Group 1	No	12.67	67	38921
82	Group 2	No	5.67	70	44582
83	Group 1	No	9.13	57	42956
84	Group 1	No	5.06	55	34807
85	Group 5	No	8.22	78	25527.5
86	Group 1	No	7.3	59	72042
87	Group 1	No	2.39	60	36615
88	Group 1	No	3	61	44415.5
89	Group 2	No	8.13	59	38231.5
90	Group 1	No	4.9	66	31342
91	Group 4	No	17.17	62	32738
92	Group 1	No	5.7	66	25357.5
93	Group 5	Metastatic at Diagnosis	540	74	37183
94	Group 5	No	18.9	86	64641
95	Group 1	No	13.35	76	65105
96	Group 1	No	5.3	59	29207
97	Group 4	No	99	75	49100
98	Group 2	No	11.21	72	73145.5
99	Group 2	No	15.37	65	51028
100	Group 2	Biochemical recurrence	0.9	70	82924
101	Group 3	Metastatic at Diagnosis	7.2	61	26184
102	Group 3	No	4.88	58	32732
103	Group 2	No	6.25	57	54419.5
104	Group 3	Biochemical recurrence	4.68	52	39469.5
105	Group 3	Biochemical recurrence	3.22	65	44886
106	Group 5	Metastatic at Diagnosis	26.13	66	44754
107	Group 4	Metastatic at Diagnosis	46	67	44189.5
108	Group 1	No	9.38	65	33925
109	Group 2	No	4	65	55964.5
110	Group 5	Metastatic at Diagnosis	335.5	68	36669.5
111	Group 3	No	11.32	67	45341
112	Group 3	No	16	67	58368
113	Group 2	No	14.42	67	42052
114	Group 1	No	12.4	61	37275
115	Group 5	Metastatic at Diagnosis	21	76	37135.5
116	Group 5	Metastatic at Diagnosis	18.35	67	38724
117	Group 5	No	5.88	59	48260.5
118	Group 3	No	6.2	60	34915
119	Group 5	Biochemical recurrence	7.14	73	25301
120	Group 2	No	5.4	71	37315.5
121	Group 5	Metastatic at Diagnosis	75	70	35191
