# Supplementary material for: Clinical significance of STEAP1 extracellular vesicles in prostate cancer
Source: Prostate Cancer Prostatic Dis. 2021 Feb 15;24(3):802–11. doi: 10.1038/s41391-021-00319-2 (PMC8384631; doi:10.1038/s41391-021-00319-2)
Supplement: Supplementary file 6 — Supplementary Table 2: Antibody product information [file 41391_2021_319_MOESM6_ESM.xlsx]

## Sheet: Sheet1
Supplementary Table 2: Antibody product information.
Antibody (application)	Product #	Species	Dilution/concentration
CD63 (WB)	ab59479	Mouse	1:1000
Human albumin (WB)	ab10241	Mouse	1:1000
STEAP1 (WB)	4305	Rabbit	1:2000
Li-COR IRDye® 680RD (WB)	926-68070	Goat anti mouse	1:20,000
Li-COR IRDye® 800CW (WB)	926-32211	Goat anti rabbit	1:20,000
STEAP1-647 (flow)	4305	Rabbit	0.22 µg/sample
CD9-CF2405M (flow)	ab123624	Mouse	4 µg/sample
CD81-FITC (flow)	sc-166029	Mouse	0.6 µg/sample
CD41-PE (flow)	ab134372	Mouse	1 µg/sample
CD42a-FITC (flow)	11-0428-42	Mouse	0.89 µg/sample
Isotype STEAP1: Rabbit IgG 647	31235	Rabbit	0.22 µg/sample
Isotype CD9: Mouse IgG2a CF405M	ab126036	Mouse	4 µg/sample
*Antibody concentrations were measured using Nanodrop.
